# Supplementary material for: A molecular analysis of desiccation tolerance mechanisms in the anhydrobiotic nematode Panagrolaimus superbus using expressed sequenced tags
Source: BMC Res Notes. 2012 Jan 26;5:68. doi: 10.1186/1756-0500-5-68 (PMC3296651; doi:10.1186/1756-0500-5-68)
Supplement: Additional file 1 — Most abundantly represented novel transcripts in a dataset of 7,606 ESTs prepared from a mixed stage unstressed culture of the anhydrobiotic nematode Panagrolaimus superbus. [file 1756-0500-5-68-S1.XLSX]

## Sheet: Sheet1
Additional File 1. Most abundantly represented novel transcripts in a dataset of 7,606 ESTs prepared from a mixed stage unstressed culture of the fast desiccation strategist nematode Panagrolaimus superbus.
	Cluster ID	Number of ESTs	Predicted AA Sequence	Predicted PI	Predicted Signal Peptide	Predicted Glycine Composition (%)	Predicted Negatively Charged Amino Acids	Predicted Positively Charged Amino Acids	GrAvY	Predicted Protein Length	Predicted Disordered Amino Acids	Predicted Percent Disordered
1	PSC00006	71	GDTNIFVISSFSTTSSSNMFGRIFAIFILVIVALAAAAPQVGLGVQGQTPLGGVGTNAGVGQGGQPWKAGLGSNVGGVPATGNLGVGVXEDFLLLEFLFCEKFYNFYVIILNKASEDKKKLQQEKFFGHPMPRKNFLTIELDPGGPVLTETCEFVLRKKFNIX	7.96	Yes	13.5	12	13	0.257	163	2	0.0122699
2	PSC00009	70	MKTFHIILLALIVILSLATVNAQWGYGGYGFRPYGYGFNRGFYGGGFRRGFYGGYPRYGGFYGXT	9.99	Yes	24.6	0	6	0.109	65	0	0
3	PSC00076	54	MLSRTGQAAVMILRAGEHSQARLSQASSVARRDKPITEQMKEGANCLAEKQXEKVEELAYKTKEPAYNAKEKVLGSDLSQDAXAQADRAADKVKDSAQQVKEKAKKYTDQAGQKIERAGEDIQRKVNSLFPRIEAISYFYTFFFVKWCVNNYQFLVDYIFFKALQFFPFFEFRFLCKNCNKKNFRNSPQSGGTRR	9.51	No	4.1	23	34	-0.669	195	55	0.282051
4	PSC00137	49	MSKTAQERGHAVVLVNNIDCAGICVMGIVNKGHELYYEGDCSSDKTKKECHNYIEYGNQAFACACDMNXMQQLSKLLKHANENKAGAHLGATLPVLTANSASSLSLFGSAFVFAIAAAFGL	6.49	No	8.3	10	9	0.065	121	1	0.00826446
5	PSC00051	35	MNFLTTLFFFIAALMAVNAQFGFGSGMAGGFGRGYSGYGGRGYGGYGGRGGMYGAQYGGMGMYGGRGMYGGFGRLKNNNNFHLSCTLPLLSDLLSSIFIPFKYLKTNFFNNKNLINNMIACEYNCHNKSLLSDNADDKNREVCIAFLPX	9.25	Yes	18.1	6	12	-0.038	149	0	0
6	PSC00163	29	LLTTTANPKTCLPITKNIQEETHQTGGHGDKGPTKEHHAEPHDKHTTEHHDDKHHDKHDKEHHDEHEGHE	5.97	No	7.1	16	8	-1.973	70	70	1
7	PSC00182	29	GKSESFTLRKIIMESKGCFVCCVLMLLVLSSVDVYANEDSHHEAAKPSLSENPSHPLRAERGVIKSAMKGAAVGAAGGAVAHMVGK	8.56	Yes	9.3	8	10	0.137	86	18	0.209302
8	PSC00025	28	RGRGSIGAVALIEEQRTKDVKSPEFGAAANAASKPAPKAPKPNLTEKKNCNHEIDLV	9.36	Yes	6.9	7	10	-0.697	58	53	0.913793
9	PSC00883	27	GVQKKRKVIFGKKKVVSETIKKRMAGITENVKEMQISVAEKSTEFKDYPPGAELQTSDTHDMAVDAKAKASDMADAAKDKASDLASAASDKASELKDAASDKASEMYEGAKQKASDLVGAAKVKADENTSEETKEKARNMADTAGSKLEEAGHKIREQQDAI	6.24	No	4.9	31	30	-0.867	162	130	0.802469
10	PSC00633	27	MLEYFEPPKIDIPSRLLRTSPNQIKLREIVLCKVEQQQQHQQFGVSFKEYXGYEKPGACPTHXKYLIQICTSECSKDGDVREGKSVAGMVAQIDAXNPMQKADANFLNYPISGHW	6.81	No	6.1	13	13	-0.543	115	1	0.01
11	PSC00203	25	GINSDFLIVLYISKKKKMMQKLILVCLIFALIASTSAQWGYGSYGGYPGSGYGYGPGMYGPYGGGQMQYGATNGAMQGARVGAALGALGSLVDKKQLFLFTSNFNN	9.55	Yes	18.7	2	8	0.155	107	0	0
12	PSC00316	24	FIIYHLLALFINLSLKHLGATNLAAHKEIELALL	7.02	Yes	2.9	2	2	1.059	34	0	0
13	PSC00610	24	MFAKLFALMCIFLVIFGTATAQLGGGLSSRGLGGGSIGGANVEQPHHQKAAPIKDALKGAAIGAAGGTAAHALGLIFTISHIFVDTFFFKYVKQKCXHKKYIVCAGKNIIKIKVVPNDPIFQHSACGPLIDARKHVEFLCEPPNLQNLNFNFCLIDKEDFFVFMFEISVKIVHFYFFPKYLHXVLLKIXLQMYXLFILLFYNKYLX	9.29	Yes	8.3	11	20	0.486	206	0	0
14	PSC00241	22	MYLFCAVSFLFLKKHPMHFADSAYSIWIGDIEEVSDEISTPGTSDSSEKTATSPADHHVHVRHPYREPKDPEEPRPKDTCRKGYWCEEEQCENAKKSMSLREKKSKKWIENFQKHTFTQKCFGLPPVALEILFTKSYVGGPFTIEKGKKVFPKNGGPPPPPKNFLKPFFGGGGPQGKEKGAKVX	8.99	No	8.2	23	29	-0.787	184	80	0.434783
15	PSC00429	22	MKLTVAVFLCLVAVTVATHQGGRDNGGYNGRDNGRDNGRGRGPYGGGNGADSSSSSSSESEEEPTRPKQCALVCTNSAKFNVFVDRTKKEQSCNDGRNAAQNCAICCQAWGLSKGVSTDMVIGQAPDGRTCAAVKVNAVKRKQIFVQWKTNN	9.13	Yes	11.8	13	20	-0.583	152	44	0.289474
16	PSC00004	21	GQKRFTSFSSIKSKTMSSKSAILILLIVALCLQIIDAQYGYGNYGGYGMGGMGGYGGGYPGYGMGGYGMRRRMMMGGMGMGYPGMMGMFGXS	9.81	Yes	26.9	1	8	0.08	93	0	0
17	PSC00010	21	GDFQKKCVPKKNVFGAKENISGWEQQMLKYFCLVLNNYYYSSAXNLMFYISTKLIMTQKILYNYSVWKSQFTGIYQQQLQNSSFKKCLDLKYVYLYLCKSHISSSLSQDIQLPPAFILPPKIQSIYVLSESLLAFKPLHPKNDLKMPLSAATSYVSLMVPKFISKTSHKVVARSLAKPPTAATAKKEAISDEKKESSHSLLSPCLSAFKAFFLNTQ	9.6	No	1.9	11	27	-0.121	216	7	0.0324074
18	PSC00122	17	SSIPTLVSRNVRSPQGIKGFLLSMESTEQKPLLAKWLYTKRQKSFIGTRLGPRNKNKDKI	11.14	No	6.7	3	13	-0.692	60	19	0.316667
19	PSC00097	16	HFFFAGFVFLVVRCSCFCCGHGYSVTLTGIEPRQCGTRSELLTTAPSMSPGRNA	8.44	Yes	11.1	2	4	0.346	54	2	0.037037
20	PSC00127	15	GESVLSNNFYIKPFQNXKMIVSCLYVLFIFAIILRLSTSMPQVYGGSYGTLSDPTVNGGTYSSWKDSIVLHLMGVKPLFNEXNICTKTFIVYNYFFDLFDLKILYKNFKXTIYFLTNKMPNTKNGCVEPTRQSKILHIINCAIDPAIMGAAASAAAETMNNDNGK	8.85	Yes	6	10	14	0.13	166	3	0.0180723
21	PSC00725	15	GVNSDFLIVLYISRKKKMMQKLILVCLIFALIASTSAQWGYGSYGGYPGSGYGYGPGLYGPYGGGGFGRVGNGALRGAATGARVGAALGAIGGLVGXT	9.87	Yes	25.3	1	8	0.392	99	0	0
		641			Yes 13 = 61.9%
		Total = 641			No 8 = 38.1%
