# Supplementary material for: A molecular analysis of desiccation tolerance mechanisms in the anhydrobiotic nematode Panagrolaimus superbus using expressed sequenced tags
Source: BMC Res Notes. 2012 Jan 26;5:68. doi: 10.1186/1756-0500-5-68 (PMC3296651; doi:10.1186/1756-0500-5-68)
Supplement: Additional file 3 — Putative anhydrobiotic and stress response genes constitutively expressed by an unstressed mixed stage population of Panagrolaimus superbus. Aa = Aphelenchus avenae; Da = Ditylenchus africanus; Pm = Plectus murrayi. [file 1756-0500-5-68-S3.XLSX]

## Sheet: Sheet1
		Aa = Aphelenchus avenae; Da = Ditylenchus africanus; Pm = Plectus murrayi; Ps = Panagrolaimus superbus.
ID	Description	Num ESTs	Best Blast Hit	E value (Blastx)	Distribution of Homologs. Aa = Aphelenchus avenae; Da = Ditylenchus africanus; Pm = Plectus murrayi.
Signal Transduction: Protein Kinases and Transcription factors
PSC00478	Mitogen-activated kinase protein kinase 2	2	NP_001022238 [Caenorhabditis elegans]	2e-09	Ps
PSC01196	MAP-kinase kinase kinase 4 (MAP/ERK kinase kinase 4)	1	XP_001901903.1 [Brugia malayi]	1e-43	Aa:Da:Pm:Ps
PSC01769	Mitogen-activated protein kinase kinase kinase (MAP3K) family member	1	XP_001898512 [Brugia malayi]	2e-55	Aa:Pm:Ps
PSC00290	Serine/threonine protein kinase (akt-1)	2	XP_001901834 [Brugia malayi]	4e-72	Aa:Ps
PSC00571	Serine/threonine-protein kinase (NIMA-related kinase)	1	XP_001626746 [Nematostella vectensis]	9e-51	Aa:Da:Pm:Ps
PSC01094	Serine/threonine protein kinase (MELK family)	1	AAL06641.1 [Ancylostoma caninum]	1e-24	Ps
PSC01732	Serine/threonine protein kinase (Pelle/IRAK family)	1	NP_502587 [Caenorhabditis elegans]	6e-48	Aa:Da:Pm:Ps
PSC01717	Serine/Threonine protein kinase (polo-like family)	1	XP_001898212 [Brugia malayi]	7e-44	Da:Ps
PSC04189	Serine/threonineprotein kinase (polo-like family)	1	XP_001894280 [Brugia malayi]	9e-42	Ps
PSC03670	Serine/Threonine kinase (STE20-like) (oxidative stress responsive kinase)	1	XP_001893839 [Brugia malayi]	2e-52	Aa:Da:Pm:Ps
PSC04407	Serine/Threonine kinase (STE20-like)	1	XP_974490.2 [Tribolium castaneum]	3e-44	Aa:Da:Pm:Ps
PSC00531	Serine/threonine protein kinase	3	XP_001893635 [Brugia malayi]	2e-09	Aa:Da:Pm:Ps
PSC03620	Serine/threonine protein kinase	1	XP_001895074.1 [Brugia malayi]	8e-46	Aa:Da:Pm:Ps
PSC04057	Serine/threonine protein kinase	1	XP_001900648.1 [Brugia malayi]	1e-12	Ps
PSC01292	Cyclin-dependent serine/threonine kinase	1	ACM08574.1 [Salmo salar]	1e-18	Ps
PSC00619	Casein kinase (serine/threonine protein kinase)	5	XP_001894030 [Brugia malayi]	2e-111	Da:Ps
PSC00256	Casein kinase family member	1	XP_001900145 [Brugia malayi]	4e-40	Da:Ps
PSC00352	Casein kinase family member	1	XP_001897369 [Brugia malayi]	1e-41	Da:Ps
PSC00703	Casein kinase family member	1	XP_001898636 [Brugia malayi]	6e-63	Da:Ps
PSC01611	Casein kinase family member	2	NP_495788 [Caenorhabditis elegans]	9e-81	Da:Ps
PSC02062	Casein kinase family member	1	XP_001901784 [Brugia malayi]	4e-59	Aa:Pm:Ps
PSC02346	Casein kinase family member (kin-5)	1	NP_492694 [Caenorhabditis elegans]	1e-30	Aa:Da:Pm:Ps
PSC02425	Casein kinase II regulatory subunit	1	XP_001901236 [Brugia malayi]	2e-50	Ps
PSC02630	Casein kinase family member	1	NP_496952.1 [Caenorhabditis elegans]	8e-17	Da:Ps
PSC03823	Casein kinase family member	1	XP_001894031 [Brugia malayi]	3e-40	Da:Ps
PSC01025	Protein tyrosine kinase (kin-26)	2	NP_501309 [Caenorhabditis elegans]	6e-37	Aa:Da:Pm:Ps
PSC01085	Protein tyrosine kinase (kin-5).	1	XP_002639291 [Caenorhabditis briggsae]	1e-08	Ps
PSC01406	Protein tyrosine kinase	1	XP_003112081 [Caenorhabditis remanei]	7e-22	Ps
PSC01556	Protein tyrosine kinase	1	hypothetical protein CRE_29498 [Caenorhabditis remanei]	8e-66	Ps
PSC01717	Protein tyrosine kinase	1	XP_001898212 [Brugia malayi]	7e-44	Da:Ps
PSC04481	Protein tyrosine kinase	1	XP_002639142 [Caenorhabditis briggsae]	8e-32	Aa:Da:Pm:Ps
PSC01314	Membrane associated guanylate kinase family protein	1	XP_001897858 [Brugia malayi]	6e-17	Ps
PSC03667	AMP-activated kinase family member (aak-2)	1	NP_510711 [Caenorhabditis elegans]	2e-67	Aa:Ps
PSC03258	Cyclic AMP-dependent protein kinase	1	NP_508671 [Caenorhabditis elegans]	3e-41	Aa:Pm:Ps
PSC01948	Diacylglycerol kinase dgk-5	1	XP_001899947 [Brugia malayi]	2e-53	Ps
PSC02382	ForKHead transcription factor family member (fkh-7)	3	XP_001899369 [Brugia malayi]	3e-57	Aa:Ps
PSC04534	JuMonJi (JmjC) domain containing protein (jmjd-2)	1	XP_001948997 [Acyrthosiphon pisum]	1e-20	Ps
PSC04835	JmjC domain containing protein	1	XP_001893320 [Brugia malayi]	7e-21	Ps
PSC00968	High mobility group protein	2	XP_001893362 [Brugia malayi]	9e-11	Aa:Da:Ps
PSC00428	HMG family member (hmg-4)	1	NP_498633 [Caenorhabditis elegans]	1e-18	Aa:Da:Ps
PSC02085	MNAT (menage a trois) TFIIH subunit family member (mnat-1)	1	NP_494280 [Caenorhabditis elegans]	3e-22	Aa:Da:Ps
Antioxidant Activity
PSC00113	Manganese superoxide dismutase (sod-2)	2	NP_492290 [Caenorhabaditis elegans]	1e-64	Da:Pm:Ps
PSC00206	Glutathione peroxidase	6	AAT28332 [Haemonchus contortus]	3e-99	Aa:Pm:Ps
PSC02494	Glutathione peroxidase	1	ACX55058 [Haemonchus contortus]	3e-69	Aa:Pm:Ps
PSC04819	Glutathione peroxidase	1	AAT28332 [Haemonchus contortus]	4e-80	Aa:Pm:Ps
PSC00992	Peroxiredoxin (2-Cys)	2	ACZ67203 [Meloidogyne incognita]	1e-41	Aa:Da:Ps
PSC03895	Peroxiredoxin (1-Cys)	2	AAF21097 [Dirofilaria immitis]	1e-50	Aa:Da:Ps
PSC00023	Glutathione S-transferase (sigma class)	3	XP_002630606 [Caenorhabditis briggsae]	3e-36	Aa:Da:Pm:Ps
PSC00103	Glutathione S-transferase (sigma class)	2	XP_003097116 [Caenorhabditis remanei]	8e-26	Aa:Da:Pm:Ps
PSC01247	Glutathione S-transferase (sigma class)	1	ABN64198 [Meloidogyne incognita]	9e-18	Aa:Da:Pm:Ps
PSC02624	Glutathione S-transferase (sigma class)	2	CAA53218 [Ascaris suum]	7e-45	Aa:Da:Pm:Ps
PSC03592	Glutathione S-transferase (kappa class)	1	AAH87819 [Xenopus tropicalis]	1e-09	Ps
PSC04040	Glutathione S-transferase (kappa class)	1	XP_416525 [Gallus gallus]	4e-39	Ps
PSC01767	Glutathione S-transferase family C terminal domain	1	XP_002647889 [Caenorhabditis briggsae]	6e-12	Aa:Ps
PSC02300	Glutaredoxin	1	XP_001896673 [Brugia malayi]	2e-25	Aa:Pm:Ps
PSC01444	Glutaredoxin	1	XP_002638831 [Caenorhabditis briggsae]	9e-23	Aa:Pm:Ps
PSC00712	Thioredoxin	1	XP_002629673 [Caenorhabditis briggsae]	9e-15	Da:Ps
PSC01063	Aldehyde dehydrogenase	1	XP_002722699 [Oryctolagus cuniculus]	3e-72	Aa:Ps
PSC01095	Aldehyde dehydrogenase	3	AF522285 [Steinernema feltiae]	1e-127	Ps
PSC00896	Aldo/keto reductase family protein	1	EDP34082 [Brugia malayi]	5e-64	Aa:Da:Ps
PSC02918	Aldo/keto reductase family protein	1	XP_002636304 [Caenorhabditis briggsae]	2e-51	Aa:Da:Ps
PSC03704	Isocitrate dehydrogenase	1	CAP38507 [Caenorhabditis briggsae]	4e-80	Aa:Ps
Late Embryogenesis Abundant Proteins
PSC00061	Hypothetical protein	10	ZP_02181127 [Flavobacteriales bacterium ALC-1]	6e-13	Ps
PSC00416	LEA protein	6	NP_001024042 [Caenorhabditis elegans]	1e-07	Da:Ps
PSC00489	LEA3 protein	2	CAA80491 CAA80491.1 [Glycine max]	2e-10	Ps
PSC00514	LEA protein	2	CAA80491 [Glycine max]	4e-12	Ps
PSC00782	Hypothetical protein	2	XP_002638006 [Caenorhabditis briggsae]	7e-12	Aa:Da:Ps
PSC01414	LEA protein	1	XP_002637990 [Caenorhabditis briggsae]	4e-15	Ps
PSC01455	Hypothetical protein	2	XP_965543 [Neurospora crassa]	6e-08	~Z
PSC01720	Hypothetical protein	2	ZP_04776234 [Gemella haemolysans]	1e-13	Aa:Da:Ps
PSC01853	Hypothetical protein	1	ZP_01786547 [Haemophilus influenzae]	1e-09	Aa:Da:Ps
PSC03871	LEA protein	2	XP_002637990 [Caenorhabditis briggsae]	5e-06	Ps
PSC04118	LEA protein	1	NP_199244.1 [Arabidopsis thaliana]	1e-05	Aa:Da:Ps
PSC04142	LEA-like protein	1	XP_002637990 [Caenorhabditis briggsae]	5e-06	Ps
PSC04695	LEA group 3 family member	2	NP_001024044 [Caenorhabditis elegans]	9e-11	Ps
Heat Shock Proteins (HSP)
PSC00042	HSP90 family member	8	ACZ13352 [Bursaphelenchus xylophilus]	1e-115	Aa:Da:Pm:Ps
PSC01910	HSP90 family member	1	NP_50662 [Caenorhabditis elegans]	2e-21	Aa:Da:Pm:Ps
PSC03614	HSP90 family member	1	XP_002637777 [Caenorhabditis briggsae]	1e-25	Aa:Da:Pm:Ps
PSC00673	HSP70 family member	7	AAD13154 [Setaria digitata]	1e-127	Aa:Pm:Ps
PSC00698	HSP70 family member	2	AF278536 [Parastrongyloides trichosuri]	3e-81	Aa:Pm:Ps
PSC01451	HSP70 family member	1	ABG74349 [Bursaphelenchus xylophilus]	3e-23	Aa:Da:Pm:Ps
PSC02206	HSP70 family member	1	YP_498583 [Novosphingobium aromaticivorans DSM 12444]	3e-09	Ps
PSC03315	HSP70 family member	1	XP_001741942 [Entamoeba dispar]	1e-05	Aa:Pm:Ps
PSC04333	HSP70 family member	1	XP_002635521 [Caenorhabditis briggsae]	4e-37	Aa:Da:Pm:Ps
PSC02131	HSP60 (mitochondrial-specific chaperone)	1	AF121264 [Onchocerca volvulus]	6e-15	Da:Pm:Ps
PSC00160	HSP40 DnaJ domain containing protein	1	XP_001894590 [Brugia malayi]	2e-19	Aa:Pm:Ps
PSC00426	HSP40/DNaJ protein family member	1	NP_504452 [Caenorhabditis elegans]	1e-12	Aa:Pm:Ps
PSC00581	HSP40/DNaJ protein family member	1	XP_001893892 [Brugia malayi]	2e-28	Aa:Da:Ps
PSC01519	HSP40/DNaJ protein family member	3	XP_002635348 [Caenorhabditis briggsae]	2e-08	Aa:Pm:Ps
PSC02002	HSP40/DNaJ protein family member	1	XP_001900052 [Brugia malayi]	1e-36	Aa:Pm:Ps
PSC02842	HSP40/DNaJ protein family member	3	NP_491662 [Caenorhabditis elegans]	6e-28	Ps
PSC03247	HSP40/DNaJ protein family member	2	XP_001894786 [Brugia malayi]	3e-14	Aa:Pm:Ps
PSC02002	HSP40/DNaJ protein family member	1	XP_001900052 [Brugia malayi]	1e-36	Aa:Pm:Ps
PSC04179	HSP40/DNaJ protein family member	1	XP_001898046 [Brugia malayi]	6e-33	Da:Ps
PSC01018	Small heat shock protein/alpha crystallin family member	2	ACZ13350 [Bursaphelenchus xylophilus]	2e-15	Aa:Da:Pm:Ps
PSC00408	Small heat shock protein/alpha crystallin family member (hsp-17)	1	XP_002635059 [Caenorhabditis briggsae]	2e-18	Aa:Da:Pm:Ps
PSC02762	Small heat shock protein/alpha crystallin family member (hsp-12.1)	1	XP_002641973 [Caenorhabditis briggsae]	1e-05	Aa:Da:Ps
PSC03116	Small heat shock protein/alpha crystallin family member (hsp-12.1)	2	XP_002641973 [Caenorhabditis briggsae]	5e-06	Aa:Da:Pm:Ps
HSP co-chaperone proteins
PSC02847	HSP90 co-chaperone Cdc37	1	XP_001898527 [Brugia malayi]	6e-48	Aa:Ps
PSC02470	HSP70 co-chaperone BAG1	2	NP_491893 [Caenorhabditis elegans]	3e-18	Ps
PSC00168	Tetratricopeptide repeat containing protein	3	XP_001902724 [Brugia malayi]	2e-38	Aa:Ps
Other Chaperone/Chaperonin proteins
PSC03669	Putative mitochondrial chaperone BCS1 family member	1	XP_502366 [Yarrowia lipolytica]	1e-11	Da:Ps
PSC00547	Mitochondrial prohibitin complex protein 2 (Prohibitin-2) from PsPm	1	AAA68353.2 [Caenorhabditis elegans]	6e-31	Aa:Da:Ps
PSC02251	Protein disulfide isomerase	2	XP_002644986 [Caenorhabditis briggsae]	1e-26	Ps
PSC02974	Protein disulfide isomerase P5 subfamily	1	XP_003117834 [Caenorhabditis remanei]	3e-20	Aa:Pm:Ps
PSC00740	Protein disulfide isomerase (pdi-2)	6	AAS84455| [Ancylostoma caninum]	3e-90	Aa:Pm:Ps
PSC01131	Cyclophilin-type peptidyl-prolyl cis-trans isomerase (cyp-5)	1	XP_001896264 [Brugia malayi]	1e-07	Aa:Da:Ps
PSC01175	Cyclophylin family member (cyp-7)	1	NP_506749.1 [Caenorhabditis elegans]	1e-54	Aa:Da:Ps
PSC01208	Cyclophilin family member (cyp-13)	1	AAW82658 [Haemonchus contortus]	6e-77	Aa:Da:Ps
PSC02549	Cyclophilin family member (cyp-16)	1	XP_001950714 [Acyrthosiphon pisum]	3e-13	Aa:Da:Ps
PSC02695	Cyclophilin family member (cyp-3)	3	ABI18377 [Steinernema carpocapsae]	1e-54	Aa:Da:Ps
PSC00535	Derlin-2 (Degradation in Endoplasmic Reticulum)	1	XP_003141396 [Loa loa]	1e-17	Ps
PSC02304	DJ-1 family protein	2	ACO10402 [Caligus rogercresseyi]	1e-13	Ps
PSC03146	Prefoldin subunit 2 (pfd-2)	1	NP_494764 [Caenorhabditis elegans]	2e-11	Ps
PSC02579	Prefoldin subunit 5	2	ACO51647 [Rana catesbeiana]	4e-12	Ps
PSC02644	Cytosolic T-complex protein 1 (chaperonin), theta subunit	1	XP_002634608 [Brugia malayi]	1e-50	Da:Pm:Ps
PSC01023	Cytosolic T-complex protein 1 (chaperonin), gamma subunit	2	XP_001893392 [Brugia malayi]	1e-142	Da:Pm:Ps
PSC04185	Putative alpha-tubulin folding cofactor B	1	NP_506367 [Caenorhabditis elegans]	1e-19	Aa:Ps
The Ubiquitin System
PSC00646	Ubiquitin family protein (ubq-1)	4	NP_741157 [Caenorhabditis elegans]	3e-36	Aa:Da:Pm:Ps
PSC01689	Ubiquitin family protein (ubq-1)	1	NP_741157 [Caenorhabditis elegans]	2e-87	Aa:Da:Pm:Ps
PSC03896	Ubiquitin family protein	1	EEY21912.1 [Verticillium albo-atrum]	2e-07	Ps
PSC03347	Ubiquitin/60s ribosomal protein L40 fusion CBR-UBQ-2	1	XP_002640882 [Caenorhabditis briggsae]	2e-18	Aa:Da:Pm:Ps
PSC04895	UBA (human ubiquitin) related family member (uba-1)	1	XP_001901573 [Brugia malayi]	4e-88	Ps
PSC01404	Polyubiquitin	4	AAA28154 [Caenorhabditis elegans]	1e-140	Aa:Da:Pm:Ps
PSC03474	Ubiquitin C (polyubiquitin)	3	CAX79672 [Schistosoma japonicum]	4e-42	Aa:Da:Pm:Ps
PSC00949	Ubiquitin-like domain-containing protein	1	XP_001900515 [Brugia malayi]	1e-13	Da:Ps
PSC01245	Ubiquitin-activating enzyme E1 CBR-ULA-1	1	XP_002642216 [Caenorhabditis briggsae]	1e-42	Aa:Ps
PSC03681	Ubiquitin-activating enzyme E1	1	XP_001901573 [Brugia malayi]	4e-58	Da:Ps
PSC00018	Ubiquitin-conjugating enzyme E2	2	ABI98680 [Litopenaeus vannamei]	1e-43	Aa:Da:Pm:Ps
PSC00530	Ubiquitin conjugating enzyme (E2) family member (ubc-3)	1	NP_490882 [Caenorhabditis elegans]	3e-24	Aa:Da:Pm:Ps
PSC01059	Ubiquitin conjugating enzyme (E2) family member	1	XP_001893040 [Brugia malayi]	5e-30	Ps
PSC04120	Ubiquitin conjugating enzyme (E2) family member	1	XP_001901439 [Brugia malayi]	2e-07	Ps
PSC04454	NEDD8-conjugating enzyme (E2 family member) CBR-UBC-12 protein	1	XP_002640529 [Caenorhabditis briggsae]	2e-35	Aa:Da:Pm:Ps
PSC00997	Ring box protein component of SCF E3 ubiquitin ligase	2	XP_001629958 [Nematostella vectensis]	2e-51	Aa:Da:Pm:Ps
PSC03111	MARCH-VI protein (an E3 ubiquitin ligase)	2	XP_001902550 [Brugia malayi]	3e-42	Ps
PSC04282	Probable E3 ubiquitin-protein ligase	2	XP_001896220 [Brugia malayi]	7e-25	Ps
PSC01665	Predicted E3 ubiquitin ligase	2	NP_491091 [Caenorhabditis elegans]	2e-22	Aa:Da:Pm:Ps
PSC03058	COP9 signalosome complex subunit 5, a positive regulator of E3 ubiquitin ligases	1	XP_003137030 [Loa loa]	2e-37	Aa:Da:Ps
PSC03241	Ubiquitin elongating factor E4	1	XP_001896629 [Brugia malayi]	1e-15	Ps
PSC02367	Ubiquitin carboxyl-terminal hydrolase family protein (deubiquitinating enzyme )	1	XP_001898078 [Brugia malayi]	1e-43	Aa:Ps
PSC02861	Ubiquitin carboxyl-terminal hydrolase; deubiquitinating enzyme	1	XP_969056 [Tribolium castaneum]	4e-55	Ps
PSC00475	Ubiquitin fusion degradation protein UFD1	1	XP_001902965 [Brugia malayi]	1e-08	Ps
The Proteasome
PSC00143	Proteasome subunit alpha type 1	3	XP_001895018 [Brugia malayi]	7e-81	Aa:Da:Pm:Ps
PSC04160	Proteasome subunit alpha type 4	1	XP_002639985 [Caenorhabditis briggsae]	5e-82	Aa:Da:Pm:Ps
PSC04237	Proteasome subunit alpha type 4	1	XP_001894874 [Brugia malayi]	4e-09	Ps
PSC03688	Proteasome subunit alpha type 7	1	XP_001901359 [Brugia malayi]	4e-21	Aa:Da:Pm:Ps
PSC00843	Proteasome subunit beta type 4	2	XP_001901133 [Brugia malayi]	1e-69	Aa:Ps
PSC04388	Proteasome subunit beta type-6	1	NP_500125 [Caenorhabditis elegans]	3e-41	Da:Ps
PSC00484	Proteasome subunit beta type-7	1	XP_002646072 [Caenorhabditis briggsae]	1e-77	Ps
PSC00843	Proteasome subunit beta type 4	2	XP_001901133 [Brugia malayi]	1e-69	Aa:Ps
PSC00315	Proteasome regulatory subunit 4 ATPase	3	XP_002636822 [Caenorhabditis briggsae]	5e-66	Da:Ps
PSC01367	Proteasome regulatory subunit 4 ATPase	2	XP_002632145 [Caenorhabditis briggsae]	2e-67	Da:Ps
PSC01711	Proteasome regulatory subunit 4 ATPase	2	XP_002636822 [Caenorhabditis briggsae]	1e-101	Da:Ps
PSC01775	Proteasome regulatory subunit 4 ATPase	2	XP_002636822 [Caenorhabditis briggsae]	1e-101	Da:Ps
PSC00480	Proteasome regulatory subunit 6A ATPase	2	XP_001893780 [Brugia malayi]	1e-122	Da:Ps
PSC00109	Proteasome regulatory subunit 7 ATPase	2	NP_506005 [Caenorhabditis elegans]	5e-62	Da:Ps
PSC01401	Proteasome regulatory subunit 8	1	XP_001895811 [Brugia malayi]	1e-114	Da:Ps
PSC00476	Proteasome non-ATPase regulatory subunit Nin1/mts3 family protein	1	XP_001900412 [Brugia malayi]	1e-37	Aa:Da:Pm:Ps
PSC02017	Proteasome non-ATPase regulatory subunit 3	1	XP_001896092 [Brugia malayi]	1e-50	Ps
PSC02933	Proteasome non-ATPase regulatory subunit 6	3	XP_001899710 [Brugia malayi]	9e-85	Ps
PSC02962	Proteasome non-ATPase regulatory subunit rpn11	1	XP_001895575 [Brugia malayi]	1e-117	Aa:Da:Ps
PSC04653	Adhesion regulating molecule family protein, putative proteasome subunit Rpn13 PS PM	1	EDP30417 [Brugia malayi]	4e-50	Aa:Ps
PSC02183	Proteasome non-ATPase regulatory complex subunit protein p97	1	XP_001897611 [Brugia malayi]	5e-82	Aa:Ps
PSC02285	Proteasome non-ATPase regulatory complex PCI domain containing protein	1	XP_001895373 [Brugia malayi]	6e-28	Ps
PSC02808	Proteasome non-ATPase regulatory complex PCI domain containing protein	1	XP_001894001 [Brugia malayi]	3e-43	Da:Ps
Autophagy				2e-07	Da:Ps
PSC02921	Autophagy-related protein 2 B (ATG2)	1	EFN63197 [Ascaris suum]	1e-12	Ps
PSC00068	LC3, GABARAP and GATE-16 family member (lgg-1)	1	NP_495277 [C .elegans]	1e-08	Ps
DNA Damage Response Proteins
PSC00891	DNA damage inducible protein (DDI1) like	1	EFN73309 [Camponotus floridanus]	5e-07	Ps
PSC02072	Similar to DNA excision repair protein ERCC6	1	XP_001901347 [Brugia malayi]	5e-06	Ps
PSC04704	Similar to Homo sapiens ERCC6 DNA excision repair protein	1	XP_001901347 [Brugia malayi]	1e-66	Ps
PSC01193	REX1 (required for excision 1) DNA repair family protein	1	XP_001895844	3e-11	Ps
PSC00496	Flap structure-specific endonuclease FEN-1	1	NP_594972 [Schizosaccharomyces pombe]	9e-05	Ps
PSC04130	ERCC4 (XPF/Rad1/Mus81-dependent nuclease family) domain containing protein [Brugia malayi], gb| EDP32505|	1	XP_001898641 [Brugia malayi]	9e-13	Ps
PSC04614	DeoxyUTPase family member (dut-1)	1	AAB57697 [Caenorhabditis elegans]	4e-25	Aa:Ps
PSC02273	DNA repair protein RAD51 (RecA) homolog	1	EDP30027 [Brugia malayi]	6e-86	Ps
PSC04532	SNF2 family N-terminal domain containing protein (putative RAD26 homolog)	1	XP_001899059 [Brugia malayi]	2e-12	Ps
PSC03874	DNA mismatch repair protein MutS homolog 6	1	NP_491163 [Caenorhabditis elegans]	1e-47	Ps
PSC04934	MutS domain family protein	1	NP_001154964 [Nasonia vitripennis]	8e-06	Ps
PSC02766	Helicase SF2 family member (hel-308)	1	NP_001022911 [Caenorhabditis elegans]	2e-22	Ps
Others		1
PSC01029	AQuaPorin related family member CBR-AQP-2	1	XP_002629697 [Caenorhabditis briggsae]	3e-58	Aa:Ps
PSC01205	AQuaPorin related family member CBR-AQP-2 _PS_PM	1	XP_002629697 [Caenorhabditis briggsae]	3e-10	Aa:Ps
PSC02097	Ezrin/Radixin/Moesin family member (erm-1)	1	NP_491560 [Caenorhabditis elegans]	8e-18	Ps
PSC03641	THaumatiN family member (thn-3)	1	NP_502361 [Caenorhabditis elegans]	3e-43	Aa:Ps
PSC02113	AN1-like Zinc finger family protein	3	XP_002646596 [Caenorhabditis briggsae]	6e-31	Ps
PSC01468	RIC1 Putative stress responsive protein T23F2.3 [Caenorhabditis elegans]	1	NP_508934 [Caenorhabditis elegans]	1e-18	Aa:Da:Pm:Ps
PSC03821	Mitochondrial ATP-dependent protease PIM1/LON	1	NP_492796 [Caenorhabditis elegans]	3e-19	Ps
PSC03263	Lon protease homolog, mitochondrial precursor, putative	1	XP_001895229 [Brugia malayi]	6e-63	Ps
