# Supplementary material for: A molecular analysis of desiccation tolerance mechanisms in the anhydrobiotic nematode Panagrolaimus superbus using expressed sequenced tags
Source: BMC Res Notes. 2012 Jan 26;5:68. doi: 10.1186/1756-0500-5-68 (PMC3296651; doi:10.1186/1756-0500-5-68)
Supplement: Additional file 5 — The identities of the 67 TRIBE MCL unigene families which contain transcripts from each the anhydrobiotic nematodes Panagrolaimus superbus, Aphelenchus avenae, Ditylenchus africanus and Plectus murrayi, along with a list of the component P. superbus contigs contained in each family. [file 1756-0500-5-68-S5.XLSX]

## Sheet: ClusterGroups
MCL FAMILY NO	P. superbus Cluster ID	Annotation (inferred by BLAST)
1	PSC01518	Transthyretin-like family protein
	PSC01520
	PSC00198
	PSC02849
	PSC03280
	PSC03964
	PSC00327
	PSC04721
	PSC04811
2	PSC01380	Aspartic protease
	PSC01465
	PSC01765
	PSC01880
	PSC00169
	PSC03041
	PSC00011
	PSC03735
	PSC04003
	PSC04347
	PSC00564
	PSC00648
3	PSC01025	Protein kinase
	PSC01025
	PSC01196
	PSC01630
	PSC01732
	PSC00002
	PSC02346
	PSC03250
	PSC03620
	PSC03670
	PSC04346
	PSC04407
	PSC04481
	PSC00531
	PSC00571
	PSC00777
4	PSC01065	RAS GTPase
	PSC01847
	PSC02242
	PSC03374
	PSC04230
	PSC00851
5	PSC01018	Hsp20/alpha crystallin family protein
	PSC03116
	PSC00408
6	PSC01404	Ubiquitin/polyubiquitin
	PSC01689
	PSC03347
	PSC03474
	PSC04307
	PSC04461
	PSC00646
7	PSC00101	RNA binding protein
	PSC01873
	PSC01988
	PSC02266
	PSC02452
	PSC03378
	PSC00012
	PSC03943
	PSC04712
	PSC00710
8	PSC01118	RNA helicase
	PSC01387
	PSC02314
	PSC02648
9	PSC01247	Glutathione S-transferase
	PSC00103
	PSC02445
	PSC02624
	PSC00023
10	PSC00143	Proteasome alpha subunit
	PSC03688
	PSC04160
11	PSC01041	Cytochrome P450 family
	PSC02038
	PSC02797
	PSC02981
	PSC04824
12	PSC01082	Guanine nucleotide binding protein
	PSC00132
	PSC02327
	PSC02575
	PSC02594
	PSC00766
	PSC01008
13	PSC02354	Elongation factor 1-alpha
	PSC00064
14	PSC01199	Malate Dehydrogenase family
15	PSC01468	RIC1 protein [Phytophthora infestans] emb|CAB50926.1|
	PSC01606
16	PSC00018	Ubiquitin-conjugating enzyme
	PSC04454
	PSC00530
17	PSC00271	ADP-ribosylation factor
	PSC00686
	PSC01642
	PSC03429
	PSC03851
18	PSC01525	Tubulin (both alpha and beta)
	PSC01994
	PSC00873
19	PSC03521	Cathepsin L-like cysteine proteinase
	PSC04154
	PSC00536
20	PSC02336	GLutamine synthetase (glutamate-ammonia ligase) family
	PSC02383
	PSC02787
21	PSC00128	Cytochrome c oxidase subunit I
22	PSC00156	Serine proteinase inhibitor
23	PSC01910	Heat shock protein 90
	PSC03614
	PSC00042
	PSC00755
24	PSC00145	ALT-1 protein [Brugia pahangi] (ALT = Abundant Larval Transcript)
	PSC02260
25	PSC03232	60S ribosomal protein L7a
	PSC00265
	PSC03775
26	PSC01665	Ring finger protein
	PSC04113
	PSC00997
27	PSC02744	Vacuolar H ATPase family member
	PSC04456
	PSC00402
28	PSC01451	Heat shock protein 70 Mortalin-2
	PSC04333
29	PSC02078	Serine/threonine protein phosphatase
	PSC02288
	PSC00376
30	PSC01100	FKBP-type peptidyl-prolyl cis-trans isomerase
	PSC01241
31	PSC01183	RAS-responsive zinc finger transcription factor
32	PSC01107	DEAD/DEAH box helicase family prote
	PSC01634
	PSC01879
33	PSC00940	No BLAST hits
34	PSC03072	SH3-domain kinase binding protein
35	PSC01817	Elongation factor 1-beta/
	PSC00717
36	PSC01672	Large subunit family member (rpl-9)
37	PSC03789	Ribosomal protein L4
	PSC00360
38	PSC01014	HMG family member
	PSC01290
	PSC01348
	PSC01899
39	PSC01986	Ribosomal protein L37A
	PSC00370
	PSC00047
40	PSC01122	Cytochrome oxidase subunit 2
41	PSC01115	Laminin receptor 1, putative
42	PSC02853	Cullin
	PSC00345
43	PSC03593	Guanine nucleotide regulatory protein
44	PSC01686	Citrate lyase
	PSC01912
45	PSC01452	Inhibitor of Cell Death family member (icd-1)
	PSC02590
46	PSC01354	ATP-binding cassette, sub-family D
47	PSC01487'	No hits
48	PSC01791	Elongation factor-1 gamma
	PSC00037
49	PSC01575	PHAryngeal gland Toxin-related family member (phat-2) [Caenorhabditis elegans]
50	PSC04940	Chromatin-modifying protein 2b
	PSC00666
51	PSC02044	Hypothetical protein
	PSC02162
52	PSC04192	26S proteasome non-ATPase regulatory subunit
	PSC00476
53	PSC00313	Lipid Binding Protein family member (lbp-6)
54	PSC01048	Cathepsin Z-like cysteine proteinase
	PSC03824
55	PSC00392	Neuropeptide-Like Protein family member (nlp-2)
56	PSC02079	TropoNin I family
57	PSC01471	Glyceraldehyde 3-phosphate dehydrogenase,
58	PSC03197	60S ribosomal protein L8
59	PSC01069	Ribosomal protein S5
60	PSC00264	60S ribosomal protein
61	PSC01136	60S ribosomal protein L13
62	PSC01495	40S ribosomal protein S
	PSC04605
63	PSC00585	60S acidic ribosomal protein P0
64	PSC00907	40S ribosomal protein S6
65	PSC00545	ATP Synthase B family
66	PSC00238	large subunit ribosomal protein 32
67	PSC01174	ATP synthase subunit beta
